# Supplementary material for: The Effects of Peripubertal THC Exposure in Neurodevelopmental Rat Models of Psychopathology
Source: Int J Mol Sci. 2023 Feb 15;24(4):3907. doi: 10.3390/ijms24043907 (PMC9962163; doi:10.3390/ijms24043907)
Supplement: Supplementary file 1 [file ijms-24-03907-s001.zip]

Archive with 1 entries (1 files):
- ijms-2134496-supplementary.pdf
